# Supplementary material for: Complete Mitogenome and Phylogenetic Analysis of the Carthamus tinctorius L
Source: Genes (Basel). 2023 Apr 26;14(5):979. doi: 10.3390/genes14050979 (PMC10217954; doi:10.3390/genes14050979)
Supplement: Supplementary file 1 [file genes-14-00979-s001.zip]

Archive with 8 entries (7 files):
- genes-2325741-supplementary/
- genes-2325741-supplementary/Figure S1.pdf
- genes-2325741-supplementary/Figure S2.pdf
- genes-2325741-supplementary/Table S1.xlsx
- genes-2325741-supplementary/Table S2.xlsx
- genes-2325741-supplementary/Table S3.xlsx
- genes-2325741-supplementary/Table S4.xlsx
- genes-2325741-supplementary/Table S5.xlsx
