# Supplementary material for: Complete Mitogenome and Phylogenetic Analysis of the Carthamus tinctorius L
Source: Genes (Basel). 2023 Apr 26;14(5):979. doi: 10.3390/genes14050979 (PMC10217954; doi:10.3390/genes14050979)
Supplement: Supplementary file 1 [file genes-14-00979-s001.zip › genes-2325741-supplementary/Table S1.xlsx]

## Sheet: Sheet1
Table S1: information statistics of repeat sequence.
repeat	chromosome	length (bp)	type	start	end	E-value
R1	1	15273	F	100459	226346	0
R2	1	5257	F	17660	85466	0
R3	1	1049	P	0	205246	0
R4	1	734	P	156475	197640	0
R5	1	641	P	72176	184616	0
R6	1	104	P	79686	140820	4.57e-53
R7	1	82	F	21452	21486	8.04e-40
R8	1	82	F	21452	89292	8.04e-40
R9	1	82	F	21486	89258	8.04e-40
R10	1	82	F	89258	89292	8.04e-40
R11	1	70	P	97893	143561	1.35e-32
R12	1	54	F	13613	179855	5.79e-23
R13	1	53	F	78723	173111	2.32e-22
R14	1	52	P	22494	128894	9.27e-22
R15	1	52	P	90300	128894	9.27e-22
R16	1	48	F	21452	21520	2.37e-19
R17	1	48	F	21452	89326	2.37e-19
R18	1	48	F	21520	89258	2.37e-19
R19	1	48	F	89258	89326	2.37e-19
R20	1	44	F	117776	152373	6.08e-17
R21	1	42	F	76415	176775	9.72e-16
R22	1	39	P	19731	25881	6.22e-14
R23	1	39	P	25881	87537	6.22e-14
R24	1	38	F	27044	221446	2.49e-13
R25	1	38	P	45085	55282	2.49e-13
R26	1	37	F	26300	26336	9.95e-13
R27	1	37	F	26773	94653	9.95e-13
R28	1	36	F	100696	225705	3.98e-12
R29	1	36	F	225705	226583	3.98e-12
R30	1	34	P	207637	207637	6.37e-11
R31	1	33	F	26019	26045	2.55e-10
R32	1	33	F	103198	149970	2.55e-10
R33	1	33	F	149970	229085	2.55e-10
R34	1	31	F	12	185784	4.08e-09
R35	1	31	F	101720	162926	4.08e-09
R36	1	31	F	162926	227607	4.08e-09
R37	1	31	P	185784	206252	4.08e-09
R38	2	74	F	42024	42061	3.16e-36
R39	2	66	F	5426	43086	2.07e-31
R40	2	49	P	17580	32354	3.56e-21
R41	2	48	F	41920	41967	1.42e-20
R42	2	42	F	42141	42182	5.83e-17
R43	2	38	F	42555	42593	1.49e-14
R44	2	37	F	42024	42098	5.97e-14
R45	2	33	F	5919	40060	1.53e-11
R46	2	33	F	42294	42327	1.53e-11
R47	2	31	F	42397	42428	2.44e-10
