# Supplementary material for: Complete Mitogenome and Phylogenetic Analysis of the Carthamus tinctorius L
Source: Genes (Basel). 2023 Apr 26;14(5):979. doi: 10.3390/genes14050979 (PMC10217954; doi:10.3390/genes14050979)
Supplement: Supplementary file 1 [file genes-14-00979-s001.zip › genes-2325741-supplementary/Table S2.xlsx]

## Sheet: Sheet1
Table S2: GC contents and ENC value of PCGs in safflower mitogenome.
gene_name	group	GC3	GC3s	ENC	T3s	C3s	A3s	G3s	A3/(A3+T3)	G3/(G3+C3)
atp1	ATP synthase	0.333	0.337	52	0.4096	0.2048	0.4057	0.1906	0.497608	0.482044
atp4	ATP synthase	0.406	0.416	60.13	0.366	0.2288	0.3608	0.2587	0.496423	0.530667
atp6	ATP synthase	0.288	0.29	48.31	0.4771	0.156	0.3931	0.18	0.451735	0.535714
atp8	ATP synthase	0.488	0.487	47.05	0.306	0.3806	0.3636	0.2	0.543011	0.344471
atp9	ATP synthase	0.31	0.318	40.12	0.3919	0.1892	0.411	0.1538	0.511894	0.448397
ccmB	Cytohrome c biogenesis	0.353	0.354	53.53	0.4426	0.224	0.323	0.1837	0.421891	0.450576
ccmC	Cytohrome c biogenesis	0.359	0.361	49.71	0.4352	0.213	0.33	0.1771	0.43126	0.453986
ccmFc	Cytohrome c biogenesis	0.42	0.424	55.76	0.3892	0.2324	0.3343	0.2647	0.462059	0.532488
ccmFn	Cytohrome c biogenesis	0.418	0.418	54.59	0.4125	0.2419	0.31	0.2359	0.429066	0.493721
cob	Ubichinol cytochrome c reductase	0.325	0.323	50.33	0.4914	0.1629	0.331	0.2041	0.402481	0.556131
cox1	Cytochrome c oxidase	0.369	0.371	52.92	0.4274	0.2222	0.3446	0.1657	0.446373	0.427172
cox2	Cytochrome c oxidase	0.294	0.29	48.07	0.47	0.1935	0.4162	0.1412	0.469646	0.42187
cox3	Cytochrome c oxidase	0.357	0.355	54.17	0.4629	0.1965	0.3232	0.1977	0.411144	0.501522
matR	Maturase	0.579	0.583	54.65	0.2022	0.3915	0.3144	0.3213	0.608595	0.450758
mttB	Transport membrance protein	0.461	0.451	51.07	0.3756	0.2683	0.2849	0.2683	0.43134	0.5
nad1	NADH dehydrogenase	0.294	0.296	50.46	0.4539	0.1348	0.3915	0.1826	0.463094	0.575299
nad2	NADH dehydrogenase	0.346	0.343	49.96	0.4468	0.2222	0.3415	0.1667	0.433211	0.428645
nad3	NADH dehydrogenase	0.353	0.353	49.78	0.5146	0.2039	0.2706	0.2027	0.344626	0.498524
nad4	NADH dehydrogenase	0.363	0.37	51.61	0.4332	0.2189	0.3423	0.1925	0.441393	0.467914
nad4L	NADH dehydrogenase	0.308	0.315	42.98	0.4937	0.1392	0.3194	0.1897	0.392818	0.576771
nad5	NADH dehydrogenase	0.353	0.354	50.2	0.4608	0.2133	0.3417	0.1702	0.425794	0.443807
nad6	NADH dehydrogenase	0.417	0.41	52.28	0.3994	0.2143	0.3296	0.251	0.452126	0.539437
nad7	NADH dehydrogenase	0.324	0.325	48.04	0.4326	0.1912	0.4314	0.1727	0.499306	0.474581
nad9	NADH dehydrogenase	0.346	0.348	55.64	0.4474	0.2237	0.4179	0.1825	0.482954	0.449286
psaB	Photosystem I	0.308	0.31	46.86	0.5071	0.1528	0.376	0.1814	0.425773	0.542789
rpl10	Proteins of large ribosomal subunit	0.362	0.365	51.46	0.3864	0.2273	0.4444	0.2035	0.534906	0.472377
rpl16	Proteins of large ribosomal subunit	0.348	0.351	61	0.4	0.1913	0.4091	0.2233	0.505624	0.538591
rpl5	Proteins of large ribosomal subunit	0.404	0.408	54.5	0.3427	0.2238	0.4559	0.288	0.570874	0.56272
rps12	Proteins of small ribosomal subunit	0.278	0.292	48.38	0.3861	0.1089	0.4904	0.2396	0.559498	0.687518
rps13	Proteins of small ribosomal subunit	0.425	0.459	31.5	0.3429	0.1714	0.3333	0.3793	0.492902	0.68876
rps3	Proteins of small ribosomal subunit	0.441	0.445	55.76	0.3386	0.2668	0.3844	0.2894	0.531674	0.520316
rps4	Proteins of small ribosomal subunit	0.343	0.343	49.04	0.3955	0.209	0.4392	0.2087	0.526177	0.499641
sdh4	Succinate dehydrogenase	0.446	0.451	48.63	0.354	0.2478	0.3558	0.2857	0.501268	0.53552
