# Supplementary material for: Complete Mitogenome and Phylogenetic Analysis of the Carthamus tinctorius L
Source: Genes (Basel). 2023 Apr 26;14(5):979. doi: 10.3390/genes14050979 (PMC10217954; doi:10.3390/genes14050979)
Supplement: Supplementary file 1 [file genes-14-00979-s001.zip › genes-2325741-supplementary/Table S3.xlsx]

## Sheet: Table s2-rscu
Table S3: Relatively synonymous codon usage (RSCU) of 34 PCGs in safflower mitogenome.
AminoAcid	Symbol	Codon	Carthamus tinctorius		Arctium tomentosum		Arctium lappa		Saussurea costus
			No.	RSCU	No.	RSCU	No.	RSCU	No.	RSCU
*	Ter	UAA	18	1.5882	17	1.5938	17	1.5938	15	1.4516
*	Ter	UAG	8	0.7059	8	0.75	8	0.75	7	0.6774
*	Ter	UGA	8	0.7059	7	0.6562	7	0.6562	9	0.871
A	Ala	GCA	172	0.9942	149	0.9819	149	0.9819	149	0.9739
A	Ala	GCC	158	0.9133	139	0.916	139	0.916	141	0.9216
A	Ala	GCG	79	0.4566	70	0.4613	70	0.4613	75	0.4902
A	Ala	GCU	283	1.6358	249	1.6409	249	1.6409	247	1.6144
C	Cys	UGC	55	0.7692	52	0.7647	53	0.7737	55	0.7971
C	Cys	UGU	88	1.2308	84	1.2353	84	1.2263	83	1.2029
D	Asp	GAC	119	0.6611	107	0.6903	107	0.6881	105	0.684
D	Asp	GAU	241	1.3389	203	1.3097	204	1.3119	202	1.316
E	Glu	GAA	305	1.3991	280	1.3965	280	1.3965	278	1.4005
E	Glu	GAG	131	0.6009	121	0.6035	121	0.6035	119	0.5995
F	Phe	UUC	304	0.8661	281	0.8768	280	0.875	278	0.8784
F	Phe	UUU	398	1.1339	360	1.1232	360	1.125	355	1.1216
G	Gly	GGA	266	1.4037	238	1.4381	238	1.4381	243	1.44
G	Gly	GGC	100	0.5277	81	0.4894	81	0.4894	85	0.5037
G	Gly	GGG	150	0.7916	131	0.7915	131	0.7915	130	0.7704
G	Gly	GGU	242	1.277	212	1.281	212	1.281	217	1.2859
H	His	CAC	62	0.4397	57	0.475	57	0.475	56	0.4686
H	His	CAU	220	1.5603	183	1.525	183	1.525	183	1.5314
I	Ile	AUA	239	0.8587	219	0.8521	219	0.8521	219	0.8611
I	Ile	AUC	221	0.794	216	0.8405	216	0.8405	205	0.806
I	Ile	AUU	375	1.3473	336	1.3074	336	1.3074	339	1.3329
K	Lys	AAA	256	1.1879	230	1.1675	230	1.1675	234	1.1908
K	Lys	AAG	175	0.8121	164	0.8325	164	0.8325	159	0.8092
L	Leu	CUA	175	0.9028	164	0.9471	164	0.9462	163	0.9468
L	Leu	CUC	115	0.5933	99	0.5717	99	0.5712	104	0.6041
L	Leu	CUG	102	0.5262	90	0.5197	90	0.5192	88	0.5111
L	Leu	CUU	249	1.2846	224	1.2936	224	1.2923	224	1.3011
L	Leu	UUA	300	1.5477	258	1.4899	259	1.4942	256	1.4869
L	Leu	UUG	222	1.1453	204	1.1781	204	1.1769	198	1.15
M	Met	AUG	293	2.9797	264	2.9887	264	2.9887	265	3
M	Met	CUG	0	0	0	0	0	0	0	0
M	Met	UUG	2	0.0203	1	0.0113	1	0.0113	0	0
N	Asn	AAC	98	0.5782	94	0.633	94	0.633	94	0.6416
N	Asn	AAU	241	1.4218	203	1.367	203	1.367	199	1.3584
P	Pro	CCA	164	1.1007	155	1.1335	156	1.1387	156	1.1325
P	Pro	CCC	113	0.7584	106	0.7751	106	0.7737	105	0.7623
P	Pro	CCG	106	0.7114	90	0.6581	90	0.6569	96	0.6969
P	Pro	CCU	213	1.4295	196	1.4333	196	1.4307	194	1.4083
Q	Gln	CAA	233	1.4936	212	1.5197	212	1.5197	208	1.4964
Q	Gln	CAG	79	0.5064	67	0.4803	67	0.4803	70	0.5036
R	Arg	AGA	161	1.4354	140	1.3703	139	1.3627	144	1.378
R	Arg	AGG	84	0.7489	74	0.7243	74	0.7255	76	0.7273
R	Arg	CGA	150	1.3373	140	1.3703	140	1.3725	141	1.3493
R	Arg	CGC	64	0.5706	60	0.5873	60	0.5882	61	0.5837
R	Arg	CGG	79	0.7043	76	0.7439	76	0.7451	76	0.7273
R	Arg	CGU	135	1.2036	123	1.2039	123	1.2059	129	1.2344
S	Ser	AGC	105	0.6357	97	0.6319	97	0.6326	101	0.6587
S	Ser	AGU	181	1.0959	163	1.0619	163	1.063	167	1.0891
S	Ser	UCA	198	1.1988	181	1.1792	181	1.1804	182	1.187
S	Ser	UCC	146	0.884	137	0.8925	137	0.8935	136	0.887
S	Ser	UCG	124	0.7508	125	0.8143	125	0.8152	120	0.7826
S	Ser	UCU	237	1.4349	218	1.4202	217	1.4152	214	1.3957
T	Thr	ACA	138	0.991	122	0.9899	122	0.9919	125	1
T	Thr	ACC	141	1.0126	128	1.0385	127	1.0325	129	1.032
T	Thr	ACG	75	0.5386	66	0.5355	66	0.5366	70	0.56
T	Thr	ACU	203	1.4578	177	1.4361	177	1.439	176	1.408
V	Val	GUA	187	1.1333	177	1.1588	178	1.1653	171	1.1343
V	Val	GUC	126	0.7636	121	0.7921	120	0.7856	118	0.7828
V	Val	GUG	149	0.903	132	0.8642	132	0.8642	135	0.8955
V	Val	GUU	198	1.2	181	1.1849	181	1.1849	179	1.1874
W	Trp	UGG	183	1	144	1	144	1	145	1
Y	Tyr	UAC	80	0.4678	75	0.487	75	0.487	74	0.4837
Y	Tyr	UAU	262	1.5322	233	1.513	233	1.513	232	1.5163
all number	——	——	10784	——	9711	——	9711	——	9709	——
RSCU>1 codons	——	——	6660	——	5969	——	5970	——	5960	——
