# Supplementary material for: Complete Mitogenome and Phylogenetic Analysis of the Carthamus tinctorius L
Source: Genes (Basel). 2023 Apr 26;14(5):979. doi: 10.3390/genes14050979 (PMC10217954; doi:10.3390/genes14050979)
Supplement: Supplementary file 1 [file genes-14-00979-s001.zip › genes-2325741-supplementary/Table S4.xlsx]

## Sheet: all.edit.sites
Table S4: Statistics of RNA editing sites of protein-coding genes in Safflower mitogenome.
Gene	Nt Pos	AA Pos	Align Col	Effect	Score
atp1	1039	347	349	CCT (P) => TCT (S)	1
	1064	355	357	TCG (S) => TTG (L)	1
	1178	393	395	TCA (S) => TTA (L)	0.9
	1216	406	408	CTT (L) => TTT (F)	1
	1292	431	433	CCG (P) => CTG (L)	0.8
	1490	497	499	CCA (P) => CTA (L)	0.9
	1526	509	511	ACA (T) => ATA (I)	0.3
atp4	59	20	24	TCT (S) => TTT (F)	0.57
	71	24	28	TCA (S) => TTA (L)	1
	89	30	34	TCA (S) => TTA (L)	1
	118	40	44	CGT (R) => TGT (C)	0.71
	215	72	76	TCA (S) => TTA (L)	1
	226	76	80	CTC (L) => TTC (F)	0.57
	248	83	87	CCT (P) => CTT (L)	1
	251	84	88	CCG (P) => CTG (L)	0.43
	395	132	140	TCA (S) => TTA (L)	1
	407	136	144	CCA (P) => CTA (L)	0.71
	416	139	147	ACT (T) => ATT (I)	0.86
	490	164	172	CCC (P) => TCC (S)	0.57
atp8	47	16	16	TCA (S) => TTA (L)	1
	58	20	20	CTC (L) => TTC (F)	1
	452	151	155	CCA (P) => CTA (L)	0.75
atp9	50	17	17	TCA (S) => TTA (L)	1
	82	28	28	CTT (L) => TTT (F)	1
	92	31	31	TCG (S) => TTG (L)	1
	134	45	45	TCA (S) => TTA (L)	1
	182	61	61	TCG (S) => TTG (L)	1
	191	64	64	CCA (P) => CTA (L)	1
	212	71	71	TCA (S) => TTA (L)	1
	215	72	72	TCC (S) => TTC (F)	1
	223	75	75	CGA (R) => TGA (X)	1
ccmB	38	13	13	ACC (T) => ATC (I)	1
	43	15	15	CCC (P) => TCC (S)	0.67
	71	24	26	CCA (P) => CTA (L)	1
	80	27	29	TCA (S) => TTA (L)	1
	128	43	45	TCA (S) => TTA (L)	1
	137	46	48	TCC (S) => TTC (F)	1
	149	50	52	CCG (P) => CTG (L)	1
	154	52	54	CGG (R) => TGG (W)	1
	160	54	56	CCC (P) => TCC (S)	0.67
	164	55	57	CCG (P) => CTG (L)	0.89
	172	58	60	CCT (P) => TCT (S)	0.89
	179	60	62	CCT (P) => CTT (L)	1
	193	65	69	CCT (P) => TTT (F)	0.89
	194	65	69	CCT (P) => TTT (F)	0.89
	286	96	102	CGG (R) => TGG (W)	1
	304	102	108	CGT (R) => TGT (C)	0.78
	313	105	111	CGT (R) => TGT (C)	0.89
	338	113	119	CCG (P) => CTG (L)	1
	367	123	129	CGG (R) => TGG (W)	0.78
	380	127	133	CCA (P) => CTA (L)	0.78
	424	142	148	CGT (R) => TGT (C)	0.89
	428	143	149	TCG (S) => TTG (L)	1
	467	156	164	TCG (S) => TTG (L)	0.89
	476	159	167	CCA (P) => CTA (L)	0.89
	485	162	170	TCA (S) => TTA (L)	1
	494	165	173	TCA (S) => TTA (L)	1
	503	168	176	CCA (P) => CTA (L)	1
	512	171	179	TCT (S) => TTT (F)	1
	514	172	180	CGT (R) => TGT (C)	1
	551	184	192	TCA (S) => TTA (L)	1
	554	185	193	TCG (S) => TTG (L)	0.89
	566	189	197	TCC (S) => TTC (F)	0.78
	572	191	199	CCG (P) => CTG (L)	1
	587	196	204	TCT (S) => TTT (F)	0.56
	596	199	207	TCG (S) => TTG (L)	0.89
	611	204	212	TCA (S) => TTA (L)	0.89
ccmC	76	26	32	CGG (R) => TGG (W)	0.78
	103	35	41	CAT (H) => TAT (Y)	1
	115	39	45	CGG (R) => TGG (W)	0.78
	133	45	51	CTT (L) => TTT (F)	0.67
	161	54	60	CCT (P) => CTT (L)	0.78
	179	60	66	GCG (A) => GTG (V)	0.78
	184	62	68	CGG (R) => TGG (W)	1
	281	94	100	ACA (T) => ATA (I)	0.56
	299	100	106	TCT (S) => TTT (F)	1
	331	111	117	CGG (R) => TGG (W)	1
	395	132	138	TCG (S) => TTG (L)	1
	400	134	140	CTT (L) => TTT (F)	0.89
	421	141	147	CGT (R) => TGT (C)	0.78
	436	146	152	CCT (P) => TCT (S)	0.89
	446	149	155	CCG (P) => CTG (L)	0.78
	451	151	157	CCT (P) => TCT (S)	1
	458	153	159	TCA (S) => TTA (L)	0.78
	463	155	161	CGT (R) => TGT (C)	1
	467	156	162	GCT (A) => GTT (V)	0.78
	473	158	164	CCG (P) => CTG (L)	1
	497	166	172	TCT (S) => TTT (F)	1
	521	174	180	TCG (S) => TTG (L)	1
	568	190	196	CCT (P) => TCT (S)	1
	575	192	198	CCC (P) => CTC (L)	1
	605	202	208	TCC (S) => TTC (F)	1
	608	203	209	CCC (P) => CTC (L)	0.89
	614	205	211	TCA (S) => TTA (L)	0.78
	619	207	213	CGT (R) => TGT (C)	0.78
	656	219	225	CCA (P) => CTA (L)	0.89
	673	225	231	CCT (P) => TCT (S)	0.78
ccmFc	38	13	13	TCC (S) => TTC (F)	0.83
	50	17	17	CCT (P) => CTT (L)	1
	52	18	18	CGT (R) => TGT (C)	1
	103	35	35	CCC (P) => TCC (S)	1
	119	40	40	TCT (S) => TTT (F)	1
	122	41	41	TCT (S) => TTT (F)	1
	151	51	51	CCT (P) => TCT (S)	0.83
	155	52	52	TCA (S) => TTA (L)	1
	160	54	54	CCT (P) => TCT (S)	0.67
	203	68	68	ACG (T) => ATG (M)	1
	310	104	104	CGT (R) => TGT (C)	0.5
	391	131	131	CGT (R) => TGT (C)	1
	406	136	136	CGT (R) => TGT (C)	0.83
	523	175	175	CGC (R) => TGC (C)	1
	595	199	201	CCG (P) => TCG (S)	0.5
	620	207	209	GCG (A) => GTG (V)	1
	704	235	239	GCT (A) => GTT (V)	0.83
	878	293	297	TCT (S) => TTT (F)	0.83
	1139	380	387	CCA (P) => CTA (L)	1
	1160	387	394	CCG (P) => CTG (L)	1
	1234	412	419	CGG (R) => TGG (W)	1
	1315	439	446	CGA (R) => TGA (X)	1
ccmFn	8	3	3	ACG (T) => ATG (M)	0.83
	44	15	15	CCG (P) => CTG (L)	1
	104	35	35	CCT (P) => CTT (L)	1
	143	48	48	CCG (P) => CTG (L)	1
	148	50	50	CGT (R) => TGT (C)	1
	157	53	53	CCT (P) => TCT (S)	0.83
	254	85	85	TCA (S) => TTA (L)	1
	262	88	88	CGG (R) => TGG (W)	1
	289	97	97	CTT (L) => TTT (F)	0.83
	340	114	114	CAT (H) => TAT (Y)	0.67
	362	121	121	TCC (S) => TTC (F)	0.67
	371	124	124	TCG (S) => TTG (L)	0.67
	484	162	164	CGT (R) => TGT (C)	0.83
	607	203	240	CCT (P) => TTT (F)	0.67
	608	203	240	CCT (P) => TTT (F)	0.67
	617	206	243	TCG (S) => TTG (L)	0.83
	655	219	256	CGT (R) => TGT (C)	1
	677	226	263	TCA (S) => TTA (L)	1
	689	230	267	CCA (P) => CTA (L)	1
	704	235	272	TCA (S) => TTA (L)	1
	853	285	322	CGC (R) => TGC (C)	1
	1168	390	446	CGG (R) => TGG (W)	1
	1196	399	455	CCA (P) => CTA (L)	1
	1213	405	461	CAT (H) => TAT (Y)	1
	1228	410	466	CGG (R) => TGG (W)	1
	1246	416	472	CGG (R) => TGG (W)	1
	1279	427	483	CGG (R) => TGG (W)	1
	1297	433	489	CGT (R) => TGT (C)	1
	1340	447	503	TCG (S) => TTG (L)	1
	1364	455	511	CCA (P) => CTA (L)	1
	1376	459	515	TCA (S) => TTA (L)	1
	1411	471	527	CCC (P) => TCC (S)	1
cob	124	42	42	CCG (P) => TCG (S)	0.92
	292	98	98	CTC (L) => TTC (F)	1
	304	102	102	CAC (H) => TAC (Y)	1
	331	111	111	CAT (H) => TAT (Y)	1
	364	122	122	CGG (R) => TGG (W)	1
	425	142	142	CCA (P) => CTA (L)	1
	574	192	192	CAT (H) => TAT (Y)	0.92
	686	229	229	TCT (S) => TTT (F)	1
	743	248	248	TCT (S) => TTT (F)	0.92
	814	272	272	CCC (P) => TCC (S)	1
	859	287	287	CAT (H) => TAT (Y)	1
	914	305	305	CCA (P) => CTA (L)	1
	988	330	330	CAC (H) => TAC (Y)	0.85
	1021	341	341	CGC (R) => TGC (C)	1
	1090	364	364	CCT (P) => TCT (S)	1
cox1	11	4	4	CCG (P) => CTG (L)	0.67
	242	81	82	TCT (S) => TTT (F)	1
	254	85	86	TCT (S) => TTT (F)	1
	352	118	119	CCA (P) => TCA (S)	1
	443	148	149	TCA (S) => TTA (L)	1
	452	151	152	TCT (S) => TTT (F)	1
	458	153	154	CCT (P) => CTT (L)	1
	515	172	173	TCC (S) => TTC (F)	1
	551	184	185	TCA (S) => TTA (L)	1
	590	197	198	CCA (P) => CTA (L)	1
	668	223	224	TCT (S) => TTT (F)	1
	715	239	240	CGG (R) => TGG (W)	1
	746	249	250	CCC (P) => CTC (L)	1
	761	254	255	TCC (S) => TTC (F)	1
	854	285	286	CCT (P) => CTT (L)	1
	860	287	288	TCT (S) => TTT (F)	1
	1037	346	347	TCC (S) => TTC (F)	1
	1079	360	361	CCG (P) => CTG (L)	1
	1186	396	397	CAC (H) => TAC (Y)	1
	1274	425	426	CCG (P) => CTG (L)	0.89
	1373	458	459	TCT (S) => TTT (F)	0.89
	1405	469	470	CGC (R) => TGC (C)	0.78
	1433	478	479	TCA (S) => TTA (L)	1
	1489	497	498	CCA (P) => TCA (S)	1
	1499	500	501	CCG (P) => CTG (L)	1
cox2	71	24	26	TCT (S) => TTT (F)	1
	161	54	56	TCA (S) => TTA (L)	0.95
	163	55	57	CGG (R) => TGG (W)	1
	253	85	87	CGG (R) => TGG (W)	1
	278	93	95	CCG (P) => CTG (L)	1
	379	127	129	CGG (R) => TGG (W)	1
	443	148	150	ACG (T) => ATG (M)	1
	581	194	196	TCA (S) => TTA (L)	1
	632	211	213	TCG (S) => TTG (L)	0.84
	724	242	244	CCT (P) => TCT (S)	0.79
	745	249	251	CGG (R) => TGG (W)	1
cox3	245	82	83	CCT (P) => CTT (L)	0.92
	289	97	98	CTT (L) => TTT (F)	0.92
	298	100	101	CTT (L) => TTT (F)	1
	304	102	103	CGG (R) => TGG (W)	1
	311	104	105	TCT (S) => TTT (F)	0.92
	314	105	106	TCT (S) => TTT (F)	0.92
	388	130	131	CGG (R) => TGG (W)	1
	419	140	141	CCC (P) => CTC (L)	1
	512	171	172	TCA (S) => TTA (L)	0.75
	566	189	190	TCC (S) => TTC (F)	0.92
	653	218	219	TCG (S) => TTG (L)	1
	754	252	253	CGG (R) => TGG (W)	0.92
	764	255	256	CCA (P) => CTA (L)	0.92
matR	32	11	31	TCC (S) => TTC (F)	0.62
	193	65	85	CCC (P) => TCC (S)	0.75
	235	79	99	CCC (P) => TTC (F)	0.62
	236	79	99	CCC (P) => TTC (F)	0.62
	275	92	112	GCG (A) => GTG (V)	0.25
	326	109	129	CCA (P) => CTA (L)	1
	1679	560	586	TCC (S) => TTC (F)	1
	1700	567	593	CCT (P) => CTT (L)	1
	1720	574	600	CGC (R) => TGC (C)	1
	1756	586	612	CAC (H) => TAC (Y)	1
	1787	596	622	CCG (P) => CTG (L)	1
	1826	609	635	CCA (P) => CTA (L)	0.88
	1844	615	641	TCA (S) => TTA (L)	0.88
mttB	31	11	30	CGT (R) => TGT (C)	0.88
	43	15	34	CCG (P) => TCG (S)	1
	59	20	39	TCT (S) => TTT (F)	0.88
	62	21	40	CCA (P) => CTA (L)	1
	115	39	59	CGT (R) => TGT (C)	1
	125	42	62	TCA (S) => TTA (L)	0.75
	137	46	66	TCC (S) => TTC (F)	0.62
	139	47	67	CCG (P) => TCG (S)	0.88
	199	67	87	CAT (H) => TAT (Y)	1
	265	89	109	CTC (L) => TTC (F)	0.88
	268	90	110	CAT (H) => TAT (Y)	0.62
	281	94	114	TCT (S) => TTT (F)	0.75
	283	95	115	CGC (R) => TGC (C)	0.88
	290	97	117	TCC (S) => TTC (F)	0.5
	311	104	124	CCT (P) => CTT (L)	0.38
	313	105	125	CCC (P) => TCC (S)	0.5
	316	106	126	CGG (R) => TGG (W)	0.62
	344	115	135	CCA (P) => CTA (L)	0.75
	374	125	145	TCG (S) => TTG (L)	0.57
	409	137	157	CAT (H) => TAT (Y)	0.88
	434	145	165	TCG (S) => TTG (L)	0.88
	442	148	168	CCA (P) => TCA (S)	1
	478	160	180	CGT (R) => TGT (C)	0.88
	485	162	182	CCA (P) => CTA (L)	0.62
	491	164	184	CCA (P) => CTA (L)	0.5
	515	172	192	TCC (S) => TTC (F)	0.75
	547	183	203	CCG (P) => TCG (S)	1
	620	207	227	TCG (S) => TTG (L)	0.5
	641	214	234	TCT (S) => TTT (F)	1
	650	217	237	TCG (S) => TTG (L)	0.75
nad1	215	72	75	TCC (S) => TTC (F)	0.9
	265	89	92	CGG (R) => TGG (W)	1
	308	103	106	CCG (P) => CTG (L)	1
	376	126	129	CGG (R) => TGG (W)	1
	436	146	149	CCT (P) => TCT (S)	0.9
	490	164	167	CCC (P) => TCC (S)	1
	493	165	168	CGT (R) => TGT (C)	1
	500	167	170	TCG (S) => TTG (L)	0.7
	536	179	182	TCC (S) => TTC (F)	1
	635	212	215	TCA (S) => TTA (L)	1
	674	225	228	TCT (S) => TTT (F)	0.9
	683	228	231	TCT (S) => TTT (F)	1
	725	242	245	CCA (P) => CTA (L)	1
	734	245	248	TCG (S) => TTG (L)	0.9
	740	247	250	TCT (S) => TTT (F)	1
	743	248	251	CCA (P) => CTA (L)	1
	755	252	255	CCG (P) => CTG (L)	1
	802	268	271	CGG (R) => TGG (W)	1
	823	275	278	CTT (L) => TTT (F)	0.7
	898	300	303	CGG (R) => TGG (W)	1
	928	310	313	CGG (R) => TGG (W)	1
	937	313	316	CCC (P) => TCC (S)	0.6
nad2	26	9	10	TCC (S) => TTC (F)	0.89
	262	88	89	CTT (L) => TTT (F)	0.56
	308	103	104	TCT (S) => TTT (F)	0.67
	311	104	105	TCC (S) => TTC (F)	1
	335	112	113	TCT (S) => TTT (F)	1
	341	114	115	TCC (S) => TTC (F)	0.67
	356	119	120	CCA (P) => CTA (L)	1
	361	121	122	CCT (P) => TCT (S)	1
	367	123	124	CGC (R) => TGC (C)	1
	401	134	135	TCA (S) => TTA (L)	1
	428	143	144	CCT (P) => CTT (L)	1
	497	166	167	TCG (S) => TTG (L)	1
	662	221	225	TCT (S) => TTT (F)	1
	677	226	230	TCC (S) => TTC (F)	1
	788	263	267	TCT (S) => TTT (F)	0.67
	800	267	271	TCA (S) => TTA (L)	1
	809	270	274	TCT (S) => TTT (F)	1
	928	310	314	CAT (H) => TAT (Y)	1
	958	320	324	CGT (R) => TGT (C)	0.78
	962	321	325	ACT (T) => ATT (I)	1
	1028	343	347	TCA (S) => TTA (L)	0.78
	1058	353	357	TCA (S) => TTA (L)	1
	1127	376	380	TCG (S) => TTG (L)	1
	1247	416	420	CCA (P) => CTA (L)	0.67
	1276	426	430	CGT (R) => TGT (C)	1
	1400	467	471	TCA (S) => TTA (L)	0.67
	1409	470	474	CCA (P) => CTA (L)	1
	1457	486	490	TCA (S) => TTA (L)	1
nad3	5	2	2	TCA (S) => TTA (L)	0.79
	44	15	15	CCG (P) => CTG (L)	1
	62	21	21	CCA (P) => CTA (L)	0.95
	80	27	27	CCA (P) => CTA (L)	1
	208	70	71	CCT (P) => TTT (F)	0.95
	209	70	71	CCT (P) => TTT (F)	0.95
	215	72	73	CCG (P) => CTG (L)	1
	230	77	78	TCC (S) => TTC (F)	0.86
	247	83	84	CCT (P) => TCT (S)	1
	251	84	85	CCC (P) => CTC (L)	0.91
	266	89	90	CCC (P) => CTC (L)	1
	275	92	93	TCT (S) => TTT (F)	1
	317	106	107	TCT (S) => TTT (F)	0.95
	344	115	116	TCG (S) => TTG (L)	1
	349	117	118	CGG (R) => TGG (W)	1
nad4L	11	4	14	TCT (S) => TTT (F)	1
	17	6	16	TCA (S) => TTA (L)	1
	25	9	19	CGG (R) => TGG (W)	1
	56	19	29	CCT (P) => CTT (L)	1
	65	22	32	TCA (S) => TTA (L)	1
	70	24	34	CCA (P) => TCA (S)	1
	80	27	37	TCA (S) => TTA (L)	1
	101	34	44	TCG (S) => TTG (L)	0.88
	128	43	53	TCG (S) => TTG (L)	1
	149	50	60	TCA (S) => TTA (L)	0.75
	158	53	63	TCA (S) => TTA (L)	0.88
	167	56	66	CCA (P) => CTA (L)	0.88
	251	84	94	TCT (S) => TTT (F)	0.88
nad4	29	10	10	TCT (S) => TTT (F)	0.67
	74	25	25	ACT (T) => ATT (I)	0.89
	77	26	26	CCT (P) => CTT (L)	0.78
	107	36	36	CCG (P) => CTG (L)	1
	158	53	53	CCT (P) => CTT (L)	1
	166	56	56	CGG (R) => TGG (W)	1
	197	66	66	TCT (S) => TTT (F)	1
	362	121	121	ACA (T) => ATA (I)	0.89
	368	123	123	TCT (S) => TTT (F)	1
	376	126	126	CGT (R) => TGT (C)	0.78
	403	135	135	CGC (R) => TGC (C)	1
	416	139	139	CCT (P) => CTT (L)	0.89
	433	145	145	CTT (L) => TTT (F)	1
	436	146	146	CCC (P) => TTC (F)	0.89
	437	146	146	CCC (P) => TTC (F)	0.89
	517	173	173	CTT (L) => TTT (F)	0.89
	1433	478	478	CCG (P) => CTG (L)	1
nad5	155	52	52	CCG (P) => CTG (L)	1
	242	81	81	CCG (P) => CTG (L)	1
	272	91	91	TCC (S) => TTC (F)	0.7
	358	120	120	CCT (P) => TTT (F)	1
	359	120	120	CCT (P) => TTT (F)	1
	374	125	125	CCA (P) => CTA (L)	0.9
	398	133	133	TCT (S) => TTT (F)	0.9
	539	180	180	CCT (P) => CTT (L)	1
	548	183	183	TCG (S) => TTG (L)	0.4
	629	210	214	TCT (S) => TTT (F)	0.9
	631	211	215	CGC (R) => TGC (C)	0.9
	676	226	230	CTT (L) => TTT (F)	0.9
	689	230	234	GCT (A) => GTT (V)	1
	713	238	242	TCG (S) => TTG (L)	1
	725	242	246	TCA (S) => TTA (L)	1
	835	279	283	CCA (P) => TCA (S)	0.9
	1184	395	399	CCA (P) => CTA (L)	1
	1310	437	441	TCA (S) => TTA (L)	1
	1490	497	501	CCC (P) => CTC (L)	0.8
	1550	517	521	ACC (T) => ATC (I)	0.9
	1568	523	527	CCG (P) => CTG (L)	0.9
	1580	527	531	TCA (S) => TTA (L)	0.8
	1589	530	534	TCT (S) => TTT (F)	0.9
	1610	537	541	CCA (P) => CTA (L)	0.7
	1895	632	636	TCA (S) => TTA (L)	1
	1916	639	643	TCT (S) => TTT (F)	0.7
	1918	640	644	CGT (R) => TGT (C)	0.7
	1958	653	657	TCG (S) => TTG (L)	0.9
nad6	7	3	5	CTT (L) => TTT (F)	1
	88	30	32	CCC (P) => TTC (F)	0.7
	89	30	32	CCC (P) => TTC (F)	0.7
	95	32	34	CCA (P) => CTA (L)	1
	103	35	37	CGC (R) => TGC (C)	1
	161	54	56	CCA (P) => CTA (L)	1
	169	57	59	CAT (H) => TAT (Y)	1
	191	64	66	TCA (S) => TTA (L)	1
	446	149	151	TCC (S) => TTC (F)	1
	463	155	157	CCT (P) => TCT (S)	0.8
	569	190	192	TCT (S) => TTT (F)	1
nad7	38	13	13	TCG (S) => TTG (L)	0.75
	77	26	26	TCA (S) => TTA (L)	1
	83	28	28	TCA (S) => TTA (L)	1
	137	46	46	TCA (S) => TTA (L)	1
	200	67	67	TCT (S) => TTT (F)	1
	209	70	70	TCA (S) => TTA (L)	0.88
	224	75	75	ACG (T) => ATG (M)	1
	244	82	82	CAT (H) => TAT (Y)	1
	251	84	84	TCA (S) => TTA (L)	1
	316	106	106	CGT (R) => TGT (C)	1
	335	112	112	TCA (S) => TTA (L)	0.88
	344	115	115	TCA (S) => TTA (L)	1
	383	128	128	TCA (S) => TTA (L)	1
	533	178	178	TCC (S) => TTC (F)	1
	578	193	193	TCA (S) => TTA (L)	0.88
	679	227	227	CCA (P) => TCA (S)	0.88
	698	233	233	TCG (S) => TTG (L)	1
	724	242	242	CAT (H) => TAT (Y)	1
	734	245	245	TCG (S) => TTG (L)	0.88
	739	247	247	CCT (P) => TTT (F)	1
	740	247	247	CCT (P) => TTT (F)	1
	769	257	257	CGC (R) => TGC (C)	1
	836	279	280	CCT (P) => CTT (L)	1
	926	309	310	TCA (S) => TTA (L)	0.88
	944	315	316	CCT (P) => CTT (L)	1
	973	325	326	CCT (P) => TCT (S)	0.88
	1057	353	354	CGT (R) => TGT (C)	1
	1079	360	361	TCT (S) => TTT (F)	1
	1088	363	364	TCA (S) => TTA (L)	1
	1103	368	369	TCT (S) => TTT (F)	1
	1124	375	376	CCA (P) => CTA (L)	1
	1166	389	390	TCT (S) => TTT (F)	1
nad9	113	38	38	CCA (P) => CTA (L)	0.92
	167	56	56	TCG (S) => TTG (L)	0.92
	190	64	64	CAT (H) => TAT (Y)	1
	298	100	100	CCG (P) => TCG (S)	0.83
	311	104	104	CCA (P) => CTA (L)	0.75
	328	110	110	CGG (R) => TGG (W)	1
	368	123	123	TCC (S) => TTC (F)	1
	398	133	133	TCA (S) => TTA (L)	1
	439	147	147	CTT (L) => TTT (F)	1
	539	180	180	TCT (S) => TTT (F)	1
psaB	146	49	49	TCT (S) => TTT (F)	0.8
	269	90	90	GCA (A) => GTA (V)	1
	377	126	126	ACA (T) => ATA (I)	1
	512	171	171	GCA (A) => GTA (V)	1
	737	246	246	ACC (T) => ATC (I)	1
	787	263	263	CCA (P) => TCA (S)	0.8
	1109	370	370	GCG (A) => GTG (V)	1
	1199	400	400	CCG (P) => CTG (L)	1
	1463	488	488	GCG (A) => GTG (V)	1
	1565	522	525	GCT (A) => GTT (V)	1
	2036	679	682	GCA (A) => GTA (V)	0.29
rpl10	101	34	34	TCA (S) => TTA (L)	0.83
	134	45	45	CCA (P) => CTA (L)	0.83
	239	80	80	TCG (S) => TTG (L)	0.83
rpl16	37	13	27	CAG (Q) => TAG (X)	1
	185	62	76	ACT (T) => ATT (I)	1
	313	105	122	CTC (L) => TTC (F)	0.89
rpl5	35	12	17	TCA (S) => TTA (L)	0.78
	47	16	21	CCG (P) => CTG (L)	1
	59	20	25	CCG (P) => CTG (L)	0.89
	64	22	27	CAC (H) => TAC (Y)	1
	92	31	36	TCG (S) => TTG (L)	1
	170	57	63	CCG (P) => CTG (L)	0.44
	518	173	188	CCA (P) => CTA (L)	0.89
	521	174	189	CCG (P) => CTG (L)	1
rps12	71	24	24	TCG (S) => TTG (L)	0.94
	100	34	34	CGC (R) => TGC (C)	1
	104	35	35	CCG (P) => CTG (L)	1
	112	38	38	CCA (P) => TCA (S)	0.88
	146	49	49	CCA (P) => CTA (L)	1
	196	66	66	CAC (H) => TAC (Y)	0.94
	221	74	74	TCG (S) => TTG (L)	0.88
	269	90	90	TCG (S) => TTG (L)	0.94
	284	95	95	TCC (S) => TTC (F)	0.76
rps3	64	22	22	CGG (R) => TGG (W)	1
	92	31	31	TCA (S) => TTA (L)	0.71
	397	133	136	CCG (P) => TCG (S)	1
	512	171	176	TCA (S) => TTA (L)	0.71
	574	192	204	CTC (L) => TTC (F)	1
	671	224	240	CCA (P) => CTA (L)	0.86
	716	239	255	TCG (S) => TTG (L)	0.86
	770	257	275	GCA (A) => GTA (V)	0.86
	956	319	343	CCT (P) => CTT (L)	0.86
	1025	342	368	CCA (P) => CTA (L)	0.86
	1358	453	484	CCG (P) => CTG (L)	1
	1385	462	493	CCG (P) => CTG (L)	0.86
	1496	499	530	TCA (S) => TTA (L)	1
	1582	528	560	CCT (P) => TCT (S)	0.57
	1613	538	570	TCA (S) => TTA (L)	0.86
rps4	158	53	67	ACC (T) => ATC (I)	1
	184	62	76	CCC (P) => TCC (S)	0.83
	193	65	79	CAT (H) => TAT (Y)	1
	257	86	100	CCA (P) => CTA (L)	1
	266	89	103	CCA (P) => CTA (L)	0.83
	278	93	107	TCG (S) => TTG (L)	0.67
	290	97	111	CCG (P) => CTG (L)	0.83
	335	112	126	CCG (P) => CTG (L)	1
	479	160	175	TCA (S) => TTA (L)	1
	857	286	327	TCT (S) => TTT (F)	0.4
	905	302	349	TCG (S) => TTG (L)	0.83
	916	306	353	CAT (H) => TAT (Y)	0.83
	941	314	361	TCT (S) => TTT (F)	1
sdh4	155	52	52	CCA (P) => CTA (L)	0.88
	203	68	68	CCA (P) => CTA (L)	0.75
	259	87	87	CAT (H) => TAT (Y)	0.88
	353	118	118	TCT (S) => TTT (F)	0.5
	155	52	52	CCA (P) => CTA (L)	0.88
	203	68	68	CCA (P) => CTA (L)	0.75
	259	87	87	CAT (H) => TAT (Y)	0.88
	353	118	118	TCT (S) => TTT (F)	0.5
