# Supplementary material for: Complete Mitogenome and Phylogenetic Analysis of the Carthamus tinctorius L
Source: Genes (Basel). 2023 Apr 26;14(5):979. doi: 10.3390/genes14050979 (PMC10217954; doi:10.3390/genes14050979)
Supplement: Supplementary file 1 [file genes-14-00979-s001.zip › genes-2325741-supplementary/Table S5.xlsx]

## Sheet: hh_out
Table S5: Chloroplast derived regions in safflower mitogenome.
Query_id	Subject_id	%_identity	alignment_length	mismatches	gap_openings	Query_start	Query_end	Subject_start	Subject_end	e-value	bit_score	plastid-like gene
chromosome1	MK983238.1	99.609	2556	9	1	221545	224100	39192	36638	0	4663	psaB
chromosome1	MK983238.1	90.849	601	34	6	137535	138126	88388	88976	0	785	ycf2
chromosome1	MK983238.1	90.849	601	34	6	137535	138126	148707	148119	0	785	ycf2
chromosome1	MK983238.1	84.651	645	47	23	68547	69172	1892	1281	1.82e-169	595
chromosome1	MK983238.1	79.276	912	117	39	95432	96297	65892	66777	3.07e-162	571	petL, petG, trnW-CCA, trnP-UGG
chromosome1	MK983238.1	95.964	223	9	0	1060	1282	94279	94057	2.01e-99	363
chromosome1	MK983238.1	95.964	223	9	0	1060	1282	142816	143038	2.01e-99	363
chromosome1	MK983238.1	73.844	887	181	38	102153	103011	100420	101283	3.44e-82	305	rrn16
chromosome1	MK983238.1	73.844	887	181	38	228040	228898	100420	101283	3.44e-82	305	rrn16
chromosome1	MK983238.1	73.844	887	181	38	228040	228898	136675	135812	3.44e-82	305	rrn16
chromosome1	MK983238.1	73.844	887	181	38	102153	103011	136675	135812	3.44e-82	305	rrn16
chromosome1	MK983238.1	92.386	197	10	2	255481	255677	55941	56132	2.7e-73	276	rbcL
chromosome1	MK983238.1	81.006	358	43	12	70539	70895	18912	18579	7.56e-69	261
chromosome1	MK983238.1	89	200	22	0	11357	11556	36384	36185	5.89e-65	248	rps14
chromosome1	MK983238.1	89.944	179	18	0	196387	196565	117800	117978	5.93e-60	231	ndhA
chromosome1	MK983238.1	100	88	0	0	88738	88825	98510	98423	2.19e-39	163
chromosome1	MK983238.1	100	88	0	0	20932	21019	98510	98423	2.19e-39	163
chromosome1	MK983238.1	100	88	0	0	20932	21019	138585	138672	2.19e-39	163
chromosome1	MK983238.1	100	88	0	0	88738	88825	138585	138672	2.19e-39	163
chromosome1	MK983238.1	89.683	126	10	1	47788	47913	11282	11404	1.02e-37	158
chromosome1	MK983238.1	97.531	81	2	0	76785	76865	82	2	3.7e-32	139	trnH-GUG
chromosome1	MK983238.1	94.048	84	4	1	214790	214873	108364	108282	2.88e-28	126
chromosome1	MK983238.1	94.048	84	4	1	214790	214873	128731	128813	2.88e-28	126
chromosome1	MK983238.1	94.937	79	4	0	581	659	52132	52210	1.03e-27	124	trnM-CAU
chromosome1	MK983238.1	94.937	79	4	0	205637	205715	52210	52132	1.03e-27	124	trnM-CAU
chromosome1	MK983238.1	100	28	0	0	39556	39583	52874	52901	4.95e-06	52.8
